# Supplementary material for: Defective Patient NK Function Is Reversed by AJ2 Probiotic Bacteria or Addition of Allogeneic Healthy Monocytes
Source: Cells. 2022 Feb 16;11(4):697. doi: 10.3390/cells11040697 (PMC8870139; doi:10.3390/cells11040697)
Supplement: Supplementary file 1 [file cells-11-00697-s001.zip]

Archive with 1 entries (1 files):
- cells-1605951-supplementary.pdf
